# Supplementary material for: Precise identification of intersectional hybrids in Morus using genomic in situ hybridization (GISH)
Source: For Res (Fayettev). 2026 Apr 3;6:e010. doi: 10.48130/forres-0026-0009 (PMC13191441; doi:10.48130/forres-0026-0009)
Supplement: Supplementary file 1 — Supplementary data to this article can be found online. [file FR-2026-6-009-S1.zip]

Archive with 7 entries (7 files):
- 10.48130_forres-0026-0009-Suppl-FigureS2.pdf
- 10.48130_forres-0026-0009-Suppl-FigureS3.pdf
- 10.48130_forres-0026-0009-Suppl-FigureS4.pdf
- 10.48130_forres-0026-0009-Suppl-FigureS5.pdf
- 10.48130_forres-0026-0009-Suppl-TableS1.pdf
- 10.48130_forres-0026-0009-Suppl-TableS2.pdf
- 10.48130_forres-0026-0009-Suppl-FigureS1.pdf
